# Supplementary material for: Protective Efficacy of an Inactivated Recombinant Serotype 4 Fowl Adenovirus Against Duck Adenovirus 3 in Muscovy Duck
Source: Vaccines (Basel). 2024 Nov 30;12(12):1357. doi: 10.3390/vaccines12121357 (PMC11680251; doi:10.3390/vaccines12121357)
Supplement: Supplementary file 1 [file vaccines-12-01357-s001.zip]

Archive with 1 entries (1 files):
- vaccines-3317329-supplementary.pdf
